# Supplementary material for: Surgical Aortic Valve Replacement in Patients Aged 50 to 70 Years: Mechanical or Bioprosthetic Valve? A Systematic Review
Source: Healthcare (Basel). 2023 Jun 15;11(12):1771. doi: 10.3390/healthcare11121771 (PMC10298478; doi:10.3390/healthcare11121771)
Supplement: Supplementary file 1 [file healthcare-11-01771-s001.zip]

Archive with 1 entries (1 files):
- healthcare-2337762-supplementary.pdf
